# Supplementary material for: Integrating a Multimodal Digital Device for Continuous Perioperative Monitoring in Patients With Lung Cancer Undergoing Thoracic Surgery: Development and Usability Study
Source: JMIR Mhealth Uhealth. 2025 Sep 16;13:e69512. doi: 10.2196/69512 (PMC12485267; doi:10.2196/69512)
Supplement: Multimedia Appendix 1 [file mhealth_v13i1e69512_app1.zip]

Archive with 15 entries (14 files):
- Vector Figures Package/
- Vector Figures Package/Figure 3.pdf
- __MACOSX/Vector Figures Package/._Figure 3.pdf
- Vector Figures Package/Figure 2.pdf
- __MACOSX/Vector Figures Package/._Figure 2.pdf
- Vector Figures Package/Figure 1.pdf
- __MACOSX/Vector Figures Package/._Figure 1.pdf
- Vector Figures Package/Figure 5.pdf
- __MACOSX/Vector Figures Package/._Figure 5.pdf
- Vector Figures Package/Figure 4.pdf
- __MACOSX/Vector Figures Package/._Figure 4.pdf
- Vector Figures Package/Figure 6.pdf
- __MACOSX/Vector Figures Package/._Figure 6.pdf
- Vector Figures Package/Figure 7.pdf
- __MACOSX/Vector Figures Package/._Figure 7.pdf
