# Supplementary material for: Integrating a Multimodal Digital Device for Continuous Perioperative Monitoring in Patients With Lung Cancer Undergoing Thoracic Surgery: Development and Usability Study
Source: JMIR Mhealth Uhealth. 2025 Sep 16;13:e69512. doi: 10.2196/69512 (PMC12485267; doi:10.2196/69512)
Supplement: Multimedia Appendix 5 [file mhealth_v13i1e69512_app5.xlsx]

## Sheet: Sheet1
		Cough					Drowsiness					Distressed					Fatigue					Shortness of breath					Limitation of activities					Restless sleep					Pain					Walking difficulties
		High score		Low score		P	High score		Low score		P	High score		Low score		P	High score		Low score		P	High score		Low score		P	High score		Low score		P	High score		Low score		P	High score		Low score		P	High score		Low score		P
	Body temperature (°C)	Mean	SD	Mean	SD		Mean	SD	Mean	SD		Mean	SD	Mean	SD		Mean	SD	Mean	SD		Mean	SD	Mean	SD		Mean	SD	Mean	SD		Mean	SD	Mean	SD		Mean	SD	Mean	SD		Mean	SD	Mean	SD
	Pre 1d max	36.9568	0.259135	37.0084	0.272572	0.113697	37.0242	0.280931	36.95	0.250594	0.0243449	37.001	0.26125	36.9738	0.271072	0.414257	36.9926	0.288966	36.9758	0.243424	0.604861	36.9953	0.266756	36.9743	0.268052	0.520743	36.9971	0.266372	36.9712	0.268308	0.429515	36.9788	0.245246	36.9887	0.283917	0.760992	37.015	0.279745	36.9541	0.251492	0.0618739	36.9758	0.258038	36.9926	0.276387	0.6054
	Pre 1d min	36.2328	0.158509	36.2483	0.158715	0.426965	36.2395	0.172414	36.2424	0.146082	0.885268	36.2452	0.156961	36.2384	0.159908	0.732696	36.2456	0.161414	36.2364	0.155937	0.634569	36.2523	0.157222	36.2307	0.159539	0.264983	36.2544	0.165044	36.2273	0.150871	0.16098	36.2398	0.152551	36.242	0.163547	0.910948	36.2466	0.157417	36.2356	0.159975	0.568812	36.2492	0.17232	36.2331	0.144045	0.40652
	Pre 1d average	36.5687	0.183842	36.599	0.223694	0.224924	36.5773	0.218857	36.5914	0.195273	0.579718	36.5701	0.185154	36.5942	0.218607	0.334012	36.5863	0.21167	36.5835	0.201305	0.911621	36.5881	0.197218	36.5819	0.214835	0.804614	36.5739	0.197479	36.5962	0.215077	0.379255	36.5714	0.180627	36.5955	0.224385	0.330063	36.5913	0.1935	36.5786	0.21862	0.615047	36.5662	0.19886	36.603	0.212335	0.144351
	Surg max	37.1907	0.271121	37.1937	0.294842	0.930205	37.1952	0.262835	37.1899	0.300281	0.876871	37.1936	0.285214	37.1914	0.28293	0.950934	37.1831	0.279034	37.2015	0.288286	0.593562	37.1926	0.268948	37.192	0.2978	0.985591	37.1868	0.264382	37.1978	0.301961	0.748855	37.208	0.316636	37.1789	0.251905	0.399749	37.2165	0.28782	37.1669	0.277358	0.148714	37.2224	0.285394	37.163	0.279226	0.0842634
	Surg min	36.2744	0.171062	36.2517	0.16481	0.26781	36.2831	0.181557	36.2453	0.15401	0.0683379	36.2743	0.149322	36.2546	0.179231	0.326274	36.275	0.171162	36.25	0.164204	0.22008	36.2815	0.173285	36.2438	0.160817	0.0642015	36.2654	0.146251	36.2596	0.187529	0.773233	36.2792	0.176569	36.2483	0.159345	0.133839	36.2842	0.178666	36.2398	0.153218	0.028716	36.2776	0.174564	36.2478	0.160391	0.144314
	Surg average	36.7153	0.206144	36.6849	0.214951	0.233836	36.7133	0.224738	36.6876	0.198748	0.324447	36.7125	0.193089	36.6905	0.222294	0.387153	36.6997	0.216561	36.6989	0.206057	0.973937	36.7134	0.207645	36.6855	0.214078	0.275914	36.6868	0.183602	36.7119	0.235227	0.327721	36.7053	0.203425	36.6942	0.217765	0.662619	36.7034	0.213085	36.695	0.209485	0.744544	36.708	0.220424	36.6909	0.201844	0.505866
	Post 1d max	37.3602	0.396111	37.3083	0.38685	0.275904	37.3363	0.338177	37.3295	0.431763	0.884815	37.4128	0.438453	37.2793	0.347908	0.00821204	37.3543	0.405819	37.3104	0.376209	0.353811	37.3447	0.397956	37.3213	0.386155	0.622455	37.3237	0.33288	37.3418	0.445073	0.705465	37.3116	0.3399	37.3493	0.428303	0.417271	37.3928	0.396451	37.2711	0.377712	0.00994782	37.3348	0.357503	37.3304	0.423163	0.926405
	Post 1d min	36.343	0.194282	36.3138	0.161856	0.17716	36.3516	0.188483	36.3074	0.166885	0.0431354	36.3477	0.189344	36.314	0.169404	0.13497	36.3362	0.183216	36.3185	0.172854	0.411904	36.3265	0.185694	36.3284	0.171267	0.931873	36.3432	0.182991	36.3112	0.171968	0.137889	36.3264	0.165715	36.3283	0.187849	0.931512	36.3341	0.181034	36.3207	0.175387	0.537526	36.3244	0.168606	36.3304	0.187418	0.781408
	Post 1d average	36.8286	0.24166	36.786	0.245924	0.150124	36.818	0.253354	36.7959	0.237117	0.46172	36.824	0.219615	36.794	0.259556	0.304305	36.8035	0.250593	36.8085	0.238846	0.865427	36.8047	0.237652	36.8072	0.251427	0.932457	36.8051	0.229346	36.8069	0.259994	0.952886	36.7797	0.202827	36.8268	0.271897	0.113821	36.8179	0.264864	36.7937	0.221905	0.413918	36.8132	0.229291	36.7989	0.259005	0.629618
	Post 2d max	37.289	0.47752	37.1551	0.405854	0.0243735	37.3245	0.520442	37.1205	0.335163	0.000499202	37.2326	0.476616	37.2113	0.427466	0.735774	37.2632	0.494798	37.1752	0.387421	0.137292	37.1946	0.422727	37.2431	0.467412	0.412667	37.2304	0.408715	37.208	0.482512	0.706593	37.2534	0.413454	37.1911	0.470774	0.290011	37.3097	0.520124	37.1298	0.336281	0.00220057	37.2536	0.41783	37.1861	0.470887	0.254331
	Post 2d min	36.2899	0.142039	36.2703	0.144002	0.304022	36.2936	0.153418	36.2667	0.131961	0.158245	36.2686	0.130395	36.2865	0.150342	0.344737	36.2807	0.148668	36.2788	0.137874	0.918859	36.2829	0.153074	36.2767	0.133422	0.747338	36.2817	0.131511	36.2777	0.154634	0.831633	36.2864	0.156586	36.2742	0.131205	0.529962	36.2876	0.153025	36.2719	0.132711	0.410557	36.2839	0.144916	36.2757	0.141788	0.664122
	Post 2d average	36.7767	0.22911	36.6981	0.218645	0.00894041	36.7839	0.257458	36.6907	0.183238	0.00205977	36.7252	0.19139	36.7423	0.246151	0.5582	36.7682	0.245719	36.7032	0.201548	0.0304106	36.7386	0.225927	36.7332	0.22833	0.85744	36.7301	0.190658	36.7417	0.259249	0.700965	36.7424	0.211498	36.7304	0.23926	0.688364	36.7784	0.253255	36.6937	0.188636	0.00462563	36.7506	0.236862	36.7215	0.216357	0.335338
	Skin temperature (°C)
	Pre 1d max	34.4872	0.692235	34.5587	0.672532	0.393176	34.5339	0.707324	34.5181	0.660753	0.85092	34.5317	0.684114	34.5213	0.68182	0.903557	34.4912	0.69809	34.5606	0.664677	0.405025	34.5695	0.673755	34.485	0.688333	0.310854	34.5176	0.600602	34.5333	0.758027	0.850975	34.578	0.679383	34.484	0.682483	0.263029	34.494	0.692903	34.5563	0.67111	0.455335	34.5015	0.662287	34.5485	0.701214	0.572945
	Pre 1d min	31.2696	0.789469	31.2811	0.920728	0.912288	31.271	0.899663	31.2799	0.828309	0.933368	31.2442	0.794865	31.2957	0.901352	0.624303	31.2816	0.854461	31.2697	0.869758	0.909998	31.3383	0.860061	31.2186	0.859863	0.256035	31.2676	0.894914	31.2841	0.826732	0.875905	31.3254	0.839636	31.2367	0.877261	0.400433	31.2654	0.861996	31.2859	0.86198	0.845715	31.1583	0.813722	31.3897	0.891713	0.0272704
	Pre 1d average	33.1895	0.664629	33.3	0.682394	0.18109	33.2737	0.661283	33.2267	0.688457	0.569342	33.2373	0.654879	33.2555	0.68962	0.828637	33.1997	0.646408	33.2987	0.702493	0.231568	33.3107	0.644216	33.1915	0.699721	0.14757	33.228	0.689868	33.2695	0.661645	0.614974	33.3276	0.678412	33.1862	0.668283	0.0893917	33.2487	0.639434	33.2482	0.711009	0.995614	33.2063	0.67835	33.2894	0.672032	0.314771
	Surg max	35.0659	0.845438	35.1755	0.828474	0.281956	35.1468	0.814846	35.1041	0.857054	0.674408	35.033	0.922562	35.184	0.771236	0.145002	35.0787	0.887895	35.1684	0.783128	0.377694	35.1067	0.900348	35.1401	0.772073	0.742423	35.1757	0.807694	35.0713	0.864776	0.304397	35.2184	0.801348	35.0429	0.860312	0.0829192	35.1439	0.831893	35.1023	0.844543	0.682601	35.1	0.810922	35.1464	0.863549	0.648242
	Surg min	30.7698	1.18497	30.9951	1.17061	0.116427	30.9306	1.19179	30.8527	1.17412	0.589083	30.8073	1.20805	30.9423	1.16258	0.360233	30.8088	1.20864	30.9676	1.15097	0.268091	30.9526	1.16304	30.8248	1.19864	0.373042	30.8963	1.22918	30.8801	1.13456	0.910292	31.0128	1.18764	30.7823	1.16829	0.109239	30.8612	1.16049	30.9165	1.20511	0.699918	30.9448	1.18877	30.8333	1.17444	0.437504
	Surg average	33.3743	0.914591	33.5385	0.79893	0.117801	33.4361	0.837004	33.4813	0.877636	0.664812	33.4014	0.930859	33.5003	0.806281	0.366712	33.3909	0.900243	33.5304	0.811041	0.180403	33.4505	0.917935	33.4706	0.797967	0.84756	33.454	0.853983	33.4674	0.865249	0.897838	33.5026	0.891535	33.425	0.82995	0.460439	33.4095	0.851139	33.5141	0.865228	0.315729	33.4387	0.844742	33.482	0.873367	0.677701
	Post 1d max	35.7008	0.825146	35.5966	0.794286	0.290151	35.6411	0.785127	35.649	0.831119	0.936111	35.6982	0.743239	35.6104	0.850451	0.368003	35.7819	0.749427	35.5059	0.846041	0.00470684	35.7341	0.808904	35.5624	0.803256	0.0798244	35.5496	0.732019	35.7448	0.873638	0.0461573	35.6752	0.766516	35.6217	0.843198	0.58422	35.6964	0.764009	35.5933	0.852407	0.294198	35.6193	0.787827	35.671	0.831427	0.597905
	Post 1d min	31.6953	1.17606	31.4421	1.24726	0.0855407	31.5306	1.21897	31.5859	1.22215	0.709817	31.5541	1.20926	31.5652	1.22873	0.94115	31.5913	1.18571	31.5296	1.25532	0.676912	31.6902	1.23312	31.4397	1.19689	0.0901259	31.5022	1.20581	31.6216	1.23364	0.419273	31.6876	1.12462	31.4599	1.28353	0.119763	31.5703	1.19674	31.5511	1.24528	0.896899	31.64	1.14808	31.4833	1.28362	0.288536
	Post 1d average	34.0801	0.824547	33.9522	0.77871	0.190273	34.0361	0.799372	33.9923	0.805603	0.653997	33.9395	0.838604	34.0605	0.774866	0.230444	34.0471	0.790528	33.9765	0.814156	0.468424	34.0412	0.860646	33.985	0.744165	0.56567	33.9151	0.820794	34.1129	0.771367	0.0410341	34.035	0.780736	33.994	0.819943	0.673296	33.9768	0.837653	34.0483	0.764418	0.461787	34.0605	0.797267	33.965	0.805908	0.325791
	Post 2d max	35.7706	0.829134	35.6534	0.873512	0.300637	35.7455	0.809761	35.6761	0.893236	0.539993	35.7605	0.75292	35.6787	0.909302	0.464751	35.6658	0.809548	35.754	0.895428	0.437293	35.682	0.877931	35.7362	0.830652	0.633422	35.74	0.843115	35.6786	0.864977	0.588591	35.7563	0.821007	35.671	0.879465	0.451128	35.6708	0.818937	35.7482	0.886699	0.494865	35.6616	0.814093	35.7565	0.889621	0.402388
	Post 2d min	32.0835	1.8184	32.4229	1.89558	0.170013	32.0809	1.66119	32.4282	2.02658	0.160802	32.2733	1.97796	32.2518	1.79577	0.934615	32.0553	1.79395	32.4664	1.91515	0.0965564	32.2955	1.9931	32.2259	1.73657	0.779635	32.1757	1.9248	32.3464	1.801	0.490621	32.3155	1.85349	32.2137	1.87635	0.682373	31.9956	1.63229	32.5219	2.03925	0.0329647	32.0929	1.77727	32.4226	1.93595	0.182449
	Post 2d average	34.1343	1.14801	34.3598	1.17106	0.144515	34.1318	1.08681	34.3641	1.22426	0.131535	34.2993	1.17046	34.2224	1.1616	0.630821	34.1801	1.12408	34.3235	1.20163	0.354068	34.269	1.2494	34.2348	1.07902	0.825207	34.2655	1.17147	34.2372	1.15928	0.854927	34.2878	1.20042	34.2214	1.13495	0.670997	34.1514	1.03402	34.3507	1.27489	0.19741	34.1777	1.09704	34.3234	1.2243	0.345603
	HR (bpm)
	Pre 1d max	98.528	16.025	95.4056	16.4622	0.117351	99.5484	17.2638	94.5486	15.1107	0.0129527	101.846	16.6388	93.7012	15.3164	7.96683e-05	97.7794	16.5156	95.9167	16.0914	0.350528	98.0156	15.9225	95.8071	16.6322	0.267884	98.6103	16.4074	95.0606	16.0604	0.0746256	100.169	16.1776	94.26	15.98	0.00312087	100.391	17.0742	93.3852	14.7633	0.000386872	98.1288	16.6107	95.6324	15.9661	0.211031
	Pre 1d min	65.312	11.8406	65.3706	12.2989	0.968351	63.5887	11.2192	66.8542	12.5915	0.0256042	64.5577	11.995	65.8415	12.119	0.396033	65.1103	11.6216	65.5833	12.5449	0.749229	66.4922	12.404	64.2929	11.6918	0.137406	64.4779	12.503	66.2348	11.5757	0.233483	63.3475	12.1073	66.9133	11.8361	0.0163601	63.1955	12.2242	67.4593	11.5647	0.00365825	64.4091	12.7159	66.25	11.371	0.21313
	Pre 1d average	75.861	8.99445	75.0016	10.2474	0.465305	75.1205	9.62392	75.6453	9.74554	0.658488	75.8661	9.84074	75.1085	9.58687	0.535711	75.2046	9.18006	75.6064	10.1907	0.735022	76.6132	9.5734	74.2955	9.66837	0.0498463	75.3352	10.1526	75.4717	9.19493	0.908178	75.2431	9.6062	75.5278	9.75886	0.811188	75.4028	10.0956	75.4021	9.27948	0.999574	75.528	10.4704	75.2807	8.87216	0.835153
	Surg max	100.155	20.1864	96.3077	18.0988	0.100548	101.355	20.0111	95.4324	18.0808	0.0117023	103.523	18.9222	94.5276	18.5463	0.000140547	99.0588	20.2008	97.2059	18.1259	0.426629	99.437	20.023	96.8467	18.2905	0.266498	100.831	19.4957	95.4338	18.5363	0.0200319	102.352	19.8166	94.5442	17.9162	0.000745875	103.532	19.8477	92.4887	16.748	1.31601e-06	100.858	19.9865	95.4855	18.0402	0.0208193
	Surg min	60.9612	9.38699	62.4056	10.6184	0.234831	61.1452	10.2431	62.2027	9.91457	0.390298	60.2569	10.4069	62.6994	9.7323	0.0528725	60.9265	10.5974	62.5147	9.4665	0.193546	62.0444	9.59312	61.4015	10.5269	0.598869	60.1544	8.945	63.2868	10.8736	0.010013	60.112	9.42305	63.0884	10.41	0.0139831	60.1655	10.5409	63.3459	9.29732	0.00873008	61.5149	10.1572	61.9203	9.99932	0.740455
	Surg average	74.815	7.76496	74.305	8.49854	0.60541	74.9182	8.18262	74.2357	8.13342	0.492702	74.7903	7.36576	74.3841	8.64994	0.678317	74.1305	8.29251	74.9632	8.00963	0.400359	74.897	7.83804	74.2019	8.45673	0.48256	74.0328	6.63129	75.061	9.42139	0.298935	74.7036	7.70057	74.4136	8.53382	0.768623	74.5927	8.08354	74.499	8.24498	0.924758	75.0172	8.13623	74.0901	8.16282	0.349077
	Post 1d max	108.594	19.9765	104.993	18.1401	0.122046	109.677	19.9534	104.188	17.9971	0.0187592	110.826	19.6039	103.927	18.256	0.0037902	108.297	21.181	105.03	16.5619	0.157389	107.182	19.9931	106.213	18.2286	0.676578	108.712	18.8458	104.575	19.1486	0.0731801	110.182	20.4096	103.895	17.5103	0.00763782	111.167	19.9925	102.096	16.9665	6.8683e-05	107.956	20.6375	105.435	17.3924	0.276654
	Post 1d min	65.9531	10.4737	64.4414	10.2861	0.231155	64.4274	10.4642	65.7517	10.3113	0.295599	64.5963	10.1326	65.5183	10.5606	0.469823	64.0797	9.70519	66.2444	10.9609	0.0854591	65.3939	10.1446	64.922	10.6322	0.707728	64.554	10.7886	65.7687	9.94716	0.334079	64.2645	9.62702	65.8553	10.9275	0.202661	63.7681	10.3862	66.563	10.2255	0.0258763	64.7556	10.3862	65.5362	10.4029	0.535496
	Post 1d average	81.9792	9.73821	81.5622	8.61536	0.709775	83.1661	9.73534	80.5856	8.47719	0.0216508	82.7182	8.894	81.1194	9.27871	0.154143	81.3557	9.16025	82.1687	9.14359	0.463706	81.7466	9.79085	81.7682	8.52982	0.984578	82.0394	8.92905	81.4656	9.38684	0.605512	81.9477	8.85115	81.6065	9.39738	0.758463	82.2876	9.08329	81.2161	9.20828	0.334029	81.6619	9.5546	81.8515	8.75812	0.86445
	Post 2d max	105.826	15.6884	102.432	18.6724	0.141302	106.582	16.0117	101.692	18.2716	0.0328298	105.907	17.1036	102.936	17.4623	0.209482	106.763	17.1961	101.336	17.1499	0.0181187	105.703	17.2851	102.491	17.3398	0.163772	104.809	17.5404	103.295	17.1961	0.512046	106.544	16.9334	102	17.4882	0.0486163	107.239	16.6349	100.912	17.5396	0.00574853	106.402	17.0286	101.783	17.4289	0.0445973
	Post 2d min	68.4954	10.3946	66.6017	10.7736	0.179166	67.6364	11.3135	67.3932	9.9559	0.863984	65.9302	10.996	68.4752	10.2919	0.0849488	67.4474	10.862	67.5752	10.4024	0.927912	68.4324	9.84574	66.6293	11.2695	0.200029	66.3043	10.5375	68.75	10.5928	0.082595	66.0291	10.1648	68.7419	10.8574	0.0535514	67.2655	11.1444	67.7544	10.1009	0.729506	67.5714	10.6286	67.4522	10.6427	0.932765
	Post 2d average	84.8952	9.4635	82.1027	10.7657	0.0387348	84.6834	10.2669	82.278	10.1101	0.0769025	83.617	10.5646	83.3379	10.0653	0.844405	84.3911	10.2503	82.4878	10.1754	0.161727	84.4865	10.1866	82.4457	10.2252	0.133457	83.0769	10.1587	83.8202	10.3447	0.58556	83.7595	9.21644	83.1812	11.04	0.667509	84.6996	10.2455	82.1987	10.1157	0.0655607	84.2162	10.3993	82.6912	10.0606	0.262866
	Blood oxygen (%)
	Pre 1d max	99.8327	0.509322	99.7921	0.614282	0.554587	99.859	0.449026	99.7698	0.650604	0.199928	99.7718	0.632899	99.8359	0.521561	0.389038	99.7949	0.640029	99.8277	0.482407	0.634675	99.7573	0.657726	99.8601	0.466211	0.138541	99.7951	0.49576	99.8274	0.633719	0.643418	99.8128	0.489858	99.8097	0.622742	0.963302	99.8353	0.472191	99.7872	0.648035	0.487791	99.8062	0.574361	99.8157	0.561991	0.891017
	Pre 1d min	89.4606	4.49981	89.4561	4.40934	0.993347	89.8735	4.31487	89.1006	4.53561	0.154468	90.1166	3.95279	89.0407	4.6921	0.0532221	89.7689	4.68214	89.1381	4.17682	0.245223	89.6573	4.22462	89.2761	4.64204	0.482162	89.5715	4.38256	89.3415	4.51894	0.672845	89.583	4.33095	89.3601	4.54192	0.682616	89.9645	4.31178	88.9594	4.53003	0.0638935	90.0347	4.57709	88.8987	4.252	0.0363651
	Pre 1d average	96.5363	1.62686	96.532	1.62675	0.982826	96.6858	1.57141	96.4033	1.66183	0.154283	96.5375	1.59454	96.5318	1.64685	0.977678	96.8623	1.57242	96.1958	1.61203	0.000712739	96.5668	1.57152	96.5041	1.67515	0.752057	96.6186	1.57916	96.4469	1.66997	0.388175	96.6447	1.5397	96.4469	1.68692	0.31782	96.4905	1.62844	96.577	1.62403	0.663608	96.6167	1.53534	96.4537	1.70702	0.411616
	Surg max	99.7976	0.654681	99.8342	0.555867	0.621559	99.8177	0.607743	99.8161	0.602707	0.98204	99.8	0.634446	99.8281	0.584284	0.712223	99.8478	0.592388	99.7859	0.615801	0.398877	99.8719	0.538634	99.7626	0.659426	0.135599	99.8496	0.607993	99.784	0.600203	0.371429	99.8004	0.693184	99.8308	0.518057	0.686633	99.8307	0.602435	99.8023	0.607341	0.699151	99.8737	0.513585	99.7616	0.677547	0.125976
	Surg min	89.1047	3.83249	88.5071	4.08759	0.214575	89.1297	4.1492	88.5064	3.80932	0.201474	89.5122	3.6294	88.3079	4.12723	0.0140119	89.4296	3.83357	88.1514	4.02011	0.00773688	88.9618	3.94283	88.6218	4.00905	0.48128	88.9811	3.81396	88.5999	4.13051	0.429828	89.0362	3.75151	88.5816	4.15271	0.344003	89.3377	3.58889	88.2186	4.2767	0.0199372	88.7669	3.82388	88.8135	4.12576	0.923055
	Surg average	96.3379	1.45773	96.385	1.68751	0.806757	96.4285	1.57763	96.3074	1.5852	0.529752	96.5058	1.32007	96.2669	1.72954	0.22244	96.5988	1.56518	96.1265	1.56495	0.0134206	96.4125	1.5772	96.3135	1.58698	0.606219	96.3371	1.44462	96.3882	1.70968	0.78995	96.5864	1.46029	96.1724	1.65627	0.029339	96.4807	1.46368	96.2392	1.68978	0.209746	96.42	1.4578	96.307	1.6937	0.556209
	Post 1d max	99.8408	0.558766	99.9051	0.419734	0.279885	99.8381	0.622419	99.9056	0.342316	0.257324	99.8486	0.494032	99.8924	0.488001	0.471539	99.8238	0.626585	99.9272	0.283716	0.0814374	99.8317	0.570376	99.9155	0.398263	0.158321	99.8663	0.507168	99.884	0.473231	0.765782	99.7967	0.679709	99.9372	0.237696	0.0182803	99.9406	0.290426	99.8079	0.6262	0.0249663	99.9174	0.336057	99.8334	0.602234	0.157089
	Post 1d min	87.3763	4.38696	88.8049	4.17298	0.00643015	87.954	3.85632	88.2858	4.68889	0.528945	87.65	4.12478	88.4575	4.43792	0.125707	87.4958	4.52212	88.7886	4.02867	0.0131838	87.863	4.37732	88.3899	4.27743	0.315843	87.935	4.1549	88.3426	4.503	0.438148	87.8859	3.98181	88.3335	4.58505	0.389181	88.087	4.09846	88.1843	4.56185	0.853114	88.107	4.20392	88.1625	4.45752	0.915777
	Post 1d average	96.0506	1.5521	96.5394	1.56841	0.0102959	96.1481	1.44275	96.4452	1.67335	0.121282	96.0851	1.55153	96.4599	1.58064	0.0535987	96.2151	1.58078	96.4076	1.57296	0.314164	96.3208	1.64776	96.3004	1.51354	0.915084	96.3422	1.48383	96.2772	1.67307	0.73478	96.1749	1.482	96.418	1.64554	0.200912	96.2638	1.44488	96.3578	1.70558	0.623275	96.2612	1.54721	96.3583	1.60973	0.61183
	Post 2d max	99.9079	0.313059	99.8097	0.664099	0.161325	99.9011	0.320119	99.8153	0.663997	0.220916	99.8002	0.627548	99.8914	0.453653	0.206579	99.8732	0.477783	99.8404	0.573793	0.641254	99.9366	0.257945	99.7806	0.68545	0.025441	99.8184	0.640875	99.8963	0.374457	0.266282	99.8772	0.442937	99.84	0.588792	0.588113	99.8527	0.481903	99.8611	0.570025	0.90467	99.8329	0.566948	99.8802	0.485991	0.501627
	Post 2d min	88.075	4.21056	87.5884	4.30705	0.390441	87.9462	4.18583	87.7054	4.34053	0.670904	87.6898	4.02946	87.9028	4.40457	0.709687	87.9296	4.1132	87.7136	4.41602	0.703466	87.9441	4.31841	87.7053	4.21589	0.674031	87.772	4.10026	87.8735	4.43308	0.858153	87.6774	4.04024	87.9423	4.44443	0.638901	87.5464	3.9975	88.0954	4.50339	0.332352	87.877	3.94928	87.7686	4.55633	0.84822
	Post 2d average	96.0597	1.65213	96.059	1.62265	0.997284	96.2275	1.58988	95.9012	1.66425	0.132209	95.9217	1.40036	96.1433	1.75976	0.322623	96.086	1.64242	96.0325	1.6308	0.805753	96.0295	1.60421	96.0878	1.66701	0.788564	96.0093	1.54924	96.1107	1.7207	0.641495	96.0024	1.64005	96.1066	1.6327	0.633504	95.9325	1.46303	96.1851	1.78365	0.244821	96.0776	1.52664	96.0416	1.7373	0.868252
	Sleep quality score
	Pre 1d	74.832	6.54604	77.3077	7.97375	0.006302	74.4516	7.86508	77.6181	6.7285	0.000531357	75.1442	7.11544	76.7927	7.57901	0.0728974	75.8382	7.83461	76.4773	7.00977	0.481951	75.7031	7.03463	76.5643	7.78137	0.342209	75.8603	7.56618	76.4545	7.30927	0.513688	75.4831	7.7291	76.68	7.17314	0.195243	74.9474	7.34261	77.3407	7.35574	0.00815473	76.1818	7.17589	76.125	7.70035	0.950201
	Surg	78.3636	6.25566	78.9928	6.21533	0.417926	78.7778	5.75223	78.6364	6.61469	0.855925	78.2115	6.73734	79.0256	5.86729	0.316462	79.0833	5.87665	78.3047	6.5743	0.315465	78.4651	6.68142	78.9313	5.76754	0.547819	78.1181	6.63757	79.2556	5.78485	0.142724	78.875	6.74202	78.55	5.77557	0.679445	79.4846	6.09643	77.9154	6.28649	0.042055	79.2344	5.99801	78.1818	6.4273	0.173234
	Post 1d	77.7131	6.51949	78.125	5.81879	0.599293	76.9746	6.03616	78.7727	6.17133	0.020797	78.1717	5.11309	77.7616	6.77319	0.60775	78.2868	5.94269	77.5372	6.38885	0.338539	78.2049	6.03425	77.6562	6.29265	0.482243	78.2857	5.95161	77.5565	6.37105	0.350755	77.6429	6.19191	78.1522	6.15007	0.517149	78.1654	5.32106	77.6748	6.93707	0.530214	77.9365	5.72957	77.9113	6.59516	0.974297
	Shallow sleep duration (min)
	Pre 1d	245.656	74.9444	246.462	70.5091	0.928174	245.105	72.3603	246.931	72.8162	0.83746	254.327	72.9896	240.86	71.8807	0.140161	242.941	70.0083	249.326	75.0612	0.472414	256.203	71.9854	236.836	71.9355	0.0286196	249.949	70.2471	242.106	74.7601	0.377262	237.712	70.7491	252.673	73.368	0.0921046	244.331	71.4473	247.815	73.6992	0.694681	247.098	68.6836	245.103	76.2169	0.82192
	Surg	250.05	69.479	238.194	61.6166	0.149441	253.222	68.0325	235.93	62.5832	0.0356055	236.115	68.7628	248.776	63.0046	0.134246	250.652	67.8145	236.555	62.5536	0.0825253	240.372	61.9889	247	68.9254	0.415537	247.756	64.1053	239.85	66.8811	0.331332	237.783	67.3818	248.793	63.7088	0.179291	241.046	63.1668	246.377	67.9569	0.512992	243.281	66.7984	244.129	64.5347	0.917249
	Post 1d	249.5	63.9459	251.734	62.8165	0.780825	249.915	67.1784	251.295	59.7763	0.864544	246.859	63.2049	253.126	63.3707	0.444555	248.38	58.5497	253.058	68.0724	0.561917	249.648	61.7591	251.594	64.8723	0.808201	248.976	67.2663	252.339	59.1209	0.67486	243.911	66.4204	256.109	60.2505	0.133729	247.551	66.1817	253.837	60.1822	0.432516	253.421	68.5742	247.823	57.4852	0.484651
	Deep sleep duration (min)
	Pre 1d	127.856	49.3854	137.615	52.4304	0.118054	124.137	50.4568	140.75	50.701	0.00779745	133.452	52.3659	132.817	50.5586	0.922013	133.801	51.775	132.303	50.7268	0.811045	132.867	49.5751	133.243	52.7647	0.952131	136.632	51.3438	129.386	50.9247	0.247155	131.89	50.7571	133.987	51.6449	0.739297	128.925	48.9108	137.141	53.1701	0.189039	135.636	51.8365	130.566	50.5822	0.418595
	Surg	139.116	49.2726	144.935	48.7643	0.340738	146.615	48.0553	138.636	49.6259	0.190565	139.115	48.7837	144.301	49.1791	0.403485	145.727	47.1227	138.617	50.7818	0.243342	143.907	51.4905	140.573	46.5418	0.584493	141.882	51.9329	142.556	46.2068	0.912136	139.25	50.7697	144.779	47.4515	0.36791	149.1	48.2284	135.354	48.97	0.023405	143.68	48.454	140.818	49.6539	0.638538
	Post 1d	138.418	49.1207	141.883	48.852	0.576691	136.636	48.8018	143.371	48.9832	0.277875	140.636	46.5354	139.901	50.5658	0.906096	141.341	45.6182	138.967	52.3663	0.703417	142.213	46.4271	138.266	51.2831	0.523694	139.294	44.543	141.105	53.1584	0.770397	141.554	45.4465	139.087	51.698	0.688656	145.354	48.1759	134.862	49.2964	0.0901257	142.468	46.3449	137.879	51.4816	0.459776
	Dreaming duration (min)
	Pre 1d	94.96	37.7612	88.5594	39.4268	0.176236	90.6371	38.7284	92.3264	38.8293	0.722419	94.4327	35.8908	89.7134	40.4107	0.319105	89.9926	36.3521	93.1439	41.0935	0.507146	90.6953	40.2843	92.3214	37.3593	0.732857	88.8676	38.06	94.303	39.3405	0.251572	86.7712	37.9132	95.3	39.0576	0.0724137	92.7594	36.839	90.3481	40.5883	0.610903	90.1061	37.1909	92.9412	40.2352	0.549505
	Surg	95.6446	42.0822	87.5755	37.8959	0.107632	88.7863	40.7947	93.4126	39.4039	0.356531	90.4327	39.3848	91.9295	40.5601	0.767016	89.8409	35.9724	92.8672	43.9033	0.543204	90.5271	37.4243	92.1221	42.5589	0.748444	92.1181	39.5181	90.5789	40.6368	0.757103	94.2833	41.9766	88.8	38.2418	0.27511	91.1231	39.5239	91.5385	40.6704	0.933509	92.9609	39.4213	89.75	40.6879	0.518657
	Post 1d	89.7377	34.7971	85.8281	40.2528	0.411483	88.3136	40.188	87.2197	35.4044	0.820478	84.9697	34.6827	89.5497	39.5057	0.335148	89.5426	37.5593	85.8099	37.8377	0.434798	87.4918	38.9168	87.9688	36.5836	0.920638	88.3016	36.612	87.1613	38.8458	0.811483	88.3839	36.0983	87.2101	39.0129	0.805456	87.4567	37.7294	88.0244	37.7504	0.905447	87.7857	38.0769	87.6855	37.396	0.983264
	Awake duration (min)
	Pre 1d	47.192	43.892	52.4336	47.2994	0.347793	52.25	49.8707	48.0417	41.922	0.459467	52.7019	45.0701	48.2683	46.2011	0.437896	50.3382	44.7154	49.6288	46.9241	0.899321	53.6172	45.4632	46.6714	45.8873	0.214701	50.1176	50.2642	49.8561	40.7306	0.962651	45.5678	38.2351	53.4667	50.7158	0.160821	49.3534	41.6797	50.6148	49.5495	0.821644	46.9015	41.0462	52.9853	49.8308	0.275717
	Surg	42.876	37.4238	46.8058	40.8722	0.419239	44.3932	39.7633	45.4545	39.012	0.829206	51.4712	46.6676	40.6474	32.919	0.0419367	45.2803	41.6363	44.6641	36.852	0.899461	47.2481	38.1314	42.7405	40.3985	0.355657	47.5669	42.9258	42.5038	35.4368	0.301888	48.4583	40.4096	41.9929	38.1758	0.1883	41.8231	33.4561	48.1308	44.2527	0.196	41.3984	35.1842	48.447	42.727	0.147206
	Post 1d	48.7295	40.5697	46.625	46.2343	0.702042	44.4068	42.6573	50.553	44.1765	0.264516	44.6768	45.8733	49.6026	41.891	0.391346	43.6977	40.6545	51.8678	46.1142	0.139622	51.8033	45.8652	43.6953	40.8823	0.142065	50.627	45.6538	44.629	41.1348	0.276048	47.0268	41.9681	48.1594	44.829	0.837118	47.6535	41.9023	47.6504	45.2385	0.999547	44.119	41.9246	51.2419	44.9052	0.196226
	Total sleep duration (min)
	Pre 1d	548.56	142.711	556.077	136.57	0.66112	538.54	150.593	564.653	127.997	0.130805	564.346	143.982	545.104	136.09	0.277432	542.993	142.053	562.439	136.146	0.253516	567.391	146.004	539.021	131.854	0.0973677	553.728	138.153	551.379	140.899	0.890525	536.136	133.651	565.5	142.622	0.084224	549.94	150.283	555.163	127.976	0.759763	555.485	147.797	549.743	130.92	0.736903
	Surg	563.876	125.179	558.309	122.835	0.718555	579.034	123.239	546.063	122.556	0.0324038	544.962	131.033	571.526	117.832	0.0971506	573.167	130.862	548.25	115.044	0.103937	558.969	130.562	562.802	117.069	0.803504	567.102	126.4	554.977	121.291	0.431093	554.667	121.934	566.243	125.424	0.452073	568.985	120.599	552.815	126.717	0.292927	564.516	124.652	557.394	123.188	0.643587
	Post 1d	542.057	98.1452	565.25	133.099	0.119572	544.966	106.031	561.947	127.082	0.250812	545.818	105.809	559.252	124.927	0.36214	551.093	114.847	556.959	121.056	0.695047	545.73	114.44	561.75	120.637	0.282286	550.667	106.424	557.25	128.485	0.659734	544.598	107.647	561.507	125.129	0.252052	552.165	113.812	555.756	122.007	0.810186	555.714	113.156	552.121	122.562	0.809946
	Daytime sleep duration (min)
	Pre 1d	80.088	67.631	83.4406	69.6968	0.690135	78.6613	74.8324	84.6458	62.9426	0.483347	82.1346	71.0821	81.7134	67.2542	0.961552	76.2574	71.9791	87.6667	64.7692	0.17345	87.625	73.6875	76.6214	63.4737	0.193403	78.2794	68.6651	85.5833	68.6634	0.384763	79.7627	69.3345	83.54	68.2628	0.656156	83.9248	75.0224	79.8593	61.9132	0.629176	82.6439	74.7684	81.1324	62.3741	0.85773
	Surg	79.0661	63.8012	87.6043	65.4378	0.288535	90.4103	69.5755	78.0839	60.0947	0.132387	79.2981	61.1915	86.5192	66.9709	0.370444	86.947	70.4972	80.2109	58.1959	0.400987	84.1628	69.4927	83.1069	59.8655	0.895739	85.3465	67.5322	81.9925	62.0821	0.677495	83.35	61.291	83.8714	67.6995	0.9481	87.7154	64.7369	79.5462	64.6492	0.309596	84.5938	66.663	82.697	62.9735	0.813854
	Post 1d	64.4016	54.352	85.8047	74.2038	0.0101256	70.1017	52.9372	80.0606	75.7305	0.234536	73.3535	56.6632	76.6755	71.6493	0.683944	71.8295	62.4304	79.124	69.7104	0.385421	66.377	59.6618	83.9219	70.7342	0.0347178	74.0952	60.099	76.6452	71.7641	0.760796	70.75	60.2724	79.1014	70.3383	0.31318	71.8031	58.66	79.0325	72.9092	0.387806	72.0397	62.5146	78.7339	69.4955	0.424309
	Step counts (steps)
	surg	1039.31	834.83	1246.76	1283.51	0.119541	1041.85	834.134	1237.63	1272.12	0.142931	1208.19	1096.87	1108.37	1098.45	0.463041	1142.79	1078.22	1153.96	1119.21	0.933311	1144.82	965.775	1151.88	1215.91	0.957759	1048.93	766.804	1247.82	1344.37	0.135146	1143.21	1071.76	1152.77	1121.44	0.942837	1031.36	780.666	1270.67	1342.94	0.0720096	1088.07	830.304	1206.93	1305.25	0.372606
	Post 1d	2682.67	2259.63	2715.97	2305.52	0.9073	2862.34	2168.2	2566.14	2367.45	0.297683	2725.1	2036.63	2684.24	2431.36	0.884688	2586.8	2231.78	2813.92	2329.88	0.426512	2525.6	1983.45	2859.47	2516.29	0.24262	2844.62	2302.93	2551.52	2254.98	0.304503	2621.34	2110.22	2761.82	2408.8	0.619972	2703.12	2118.48	2697.59	2438.68	0.98456	2676.89	2266.11	2723.83	2301.91	0.869548
	Exercise distance (meter)
	surg	649.845	520.579	733.601	649.588	0.239677	633.097	479.421	744.804	669.908	0.12157	731.706	598.389	668.583	588.738	0.39174	680.176	563.403	707.581	621.706	0.703573	702.896	586.463	684.993	600.082	0.803666	665.14	504.572	722.618	669.375	0.424617	688.568	566.151	698.395	615.614	0.891108	639.216	494.094	751.008	677.249	0.119921	679.209	519.614	708.123	656.892	0.687109
	Post 1d	1574.56	1261.73	1616.12	1289.97	0.794852	1724.02	1250.97	1491.1	1288.55	0.144768	1651.24	1177.87	1561.06	1336.22	0.570983	1545.98	1260.22	1647.3	1291.54	0.525806	1508.43	1150.07	1676.96	1377.43	0.29154	1694.68	1306.12	1495.49	1238.03	0.211511	1574.46	1260.89	1613.9	1289.08	0.806002	1632.73	1241.52	1560.55	1310.5	0.651426	1640.27	1323.77	1553.02	1226.86	0.584916
	Calories consumption (cal)
	surg	26.1473	23.1173	29.965	29.5486	0.234111	25.4919	22.4345	30.3851	29.7213	0.132678	29.8624	27.0012	27.0123	26.5397	0.391263	28.6471	28.4132	27.6618	24.9922	0.761631	28.6074	27.0886	27.708	26.4286	0.78191	25.7426	20.3248	30.5662	31.7426	0.136763	28.24	26.9418	28.0816	26.6081	0.961284	25.5468	22.3857	30.8797	30.4372	0.0998773	26.2537	22.2585	30	30.3902	0.248264
	Post 1d	66.025	52.2868	69.9481	59.1833	0.574606	73.2609	56.5203	63.8643	55.3547	0.183675	66.2772	47.2618	69.2987	61.1301	0.674159	65.0703	55.0456	71.1575	56.9388	0.386312	65.0496	51.2354	70.8582	59.9822	0.408992	72.313	58.1174	63.6532	53.4805	0.216489	62.8053	46.9802	72.3169	62.0442	0.178137	68.9843	52.2376	67.2266	59.6346	0.802574	67.2937	50.5294	68.8915	61.0043	0.819836

## Sheet: Sheet2
Supplementary Table 3. Results of threshold analysis based on the nine symptoms.
	Cough						Drowsiness						Distressed						Fatigue						Shortness of breath						Limitation of activities						Restless sleep						Pain						Walking difficulties
	High score		Low score		P		High score		Low score		P		High score		Low score		P		High score		Low score		P		High score		Low score		P		High score		Low score		P		High score		Low score		P		High score		Low score		P		High score
	Mean	SD	Mean	SD			Mean	SD	Mean	SD			Mean	SD	Mean	SD			Mean	SD	Mean	SD			Mean	SD	Mean	SD			Mean	SD	Mean	SD			Mean	SD	Mean	SD			Mean	SD	Mean	SD			Mean
Body temperature (°C)
Pre 1d max	36.9568	0.259135	37.0084	0.272572	0.113697		37.0242	0.280931	36.95	0.250594	0.0243449		37.001	0.26125	36.9738	0.271072	0.414257		36.9926	0.288966	36.9758	0.243424	0.604861		36.9953	0.266756	36.9743	0.268052	0.520743		36.9971	0.266372	36.9712	0.268308	0.429515		36.9788	0.245246	36.9887	0.283917	0.760992		37.015	0.279745	36.9541	0.251492	0.0618739		36.9758
Pre 1d min	36.2328	0.158509	36.2483	0.158715	0.426965		36.2395	0.172414	36.2424	0.146082	0.885268		36.2452	0.156961	36.2384	0.159908	0.732696		36.2456	0.161414	36.2364	0.155937	0.634569		36.2523	0.157222	36.2307	0.159539	0.264983		36.2544	0.165044	36.2273	0.150871	0.16098		36.2398	0.152551	36.242	0.163547	0.910948		36.2466	0.157417	36.2356	0.159975	0.568812		36.2492
Pre 1d average	36.5687	0.183842	36.599	0.223694	0.224924		36.5773	0.218857	36.5914	0.195273	0.579718		36.5701	0.185154	36.5942	0.218607	0.334012		36.5863	0.21167	36.5835	0.201305	0.911621		36.5881	0.197218	36.5819	0.214835	0.804614		36.5739	0.197479	36.5962	0.215077	0.379255		36.5714	0.180627	36.5955	0.224385	0.330063		36.5913	0.1935	36.5786	0.21862	0.615047		36.5662
Surg max	37.1907	0.271121	37.1937	0.294842	0.930205		37.1952	0.262835	37.1899	0.300281	0.876871		37.1936	0.285214	37.1914	0.28293	0.950934		37.1831	0.279034	37.2015	0.288286	0.593562		37.1926	0.268948	37.192	0.2978	0.985591		37.1868	0.264382	37.1978	0.301961	0.748855		37.208	0.316636	37.1789	0.251905	0.399749		37.2165	0.28782	37.1669	0.277358	0.148714		37.2224
Surg min	36.2744	0.171062	36.2517	0.16481	0.26781		36.2831	0.181557	36.2453	0.15401	0.0683379		36.2743	0.149322	36.2546	0.179231	0.326274		36.275	0.171162	36.25	0.164204	0.22008		36.2815	0.173285	36.2438	0.160817	0.0642015		36.2654	0.146251	36.2596	0.187529	0.773233		36.2792	0.176569	36.2483	0.159345	0.133839		36.2842	0.178666	36.2398	0.153218	0.028716		36.2776
Surg average	36.7153	0.206144	36.6849	0.214951	0.233836		36.7133	0.224738	36.6876	0.198748	0.324447		36.7125	0.193089	36.6905	0.222294	0.387153		36.6997	0.216561	36.6989	0.206057	0.973937		36.7134	0.207645	36.6855	0.214078	0.275914		36.6868	0.183602	36.7119	0.235227	0.327721		36.7053	0.203425	36.6942	0.217765	0.662619		36.7034	0.213085	36.695	0.209485	0.744544		36.708
Post 1d max	37.3602	0.396111	37.3083	0.38685	0.275904		37.3363	0.338177	37.3295	0.431763	0.884815		37.4128	0.438453	37.2793	0.347908	0.00821204		37.3543	0.405819	37.3104	0.376209	0.353811		37.3447	0.397956	37.3213	0.386155	0.622455		37.3237	0.33288	37.3418	0.445073	0.705465		37.3116	0.3399	37.3493	0.428303	0.417271		37.3928	0.396451	37.2711	0.377712	0.00994782		37.3348
Post 1d min	36.343	0.194282	36.3138	0.161856	0.17716		36.3516	0.188483	36.3074	0.166885	0.0431354		36.3477	0.189344	36.314	0.169404	0.13497		36.3362	0.183216	36.3185	0.172854	0.411904		36.3265	0.185694	36.3284	0.171267	0.931873		36.3432	0.182991	36.3112	0.171968	0.137889		36.3264	0.165715	36.3283	0.187849	0.931512		36.3341	0.181034	36.3207	0.175387	0.537526		36.3244
Post 1d average	36.8286	0.24166	36.786	0.245924	0.150124		36.818	0.253354	36.7959	0.237117	0.46172		36.824	0.219615	36.794	0.259556	0.304305		36.8035	0.250593	36.8085	0.238846	0.865427		36.8047	0.237652	36.8072	0.251427	0.932457		36.8051	0.229346	36.8069	0.259994	0.952886		36.7797	0.202827	36.8268	0.271897	0.113821		36.8179	0.264864	36.7937	0.221905	0.413918		36.8132
Post 2d max	37.289	0.47752	37.1551	0.405854	0.0243735		37.3245	0.520442	37.1205	0.335163	0.000499202		37.2326	0.476616	37.2113	0.427466	0.735774		37.2632	0.494798	37.1752	0.387421	0.137292		37.1946	0.422727	37.2431	0.467412	0.412667		37.2304	0.408715	37.208	0.482512	0.706593		37.2534	0.413454	37.1911	0.470774	0.290011		37.3097	0.520124	37.1298	0.336281	0.00220057		37.2536
Post 2d min	36.2899	0.142039	36.2703	0.144002	0.304022		36.2936	0.153418	36.2667	0.131961	0.158245		36.2686	0.130395	36.2865	0.150342	0.344737		36.2807	0.148668	36.2788	0.137874	0.918859		36.2829	0.153074	36.2767	0.133422	0.747338		36.2817	0.131511	36.2777	0.154634	0.831633		36.2864	0.156586	36.2742	0.131205	0.529962		36.2876	0.153025	36.2719	0.132711	0.410557		36.2839
Post 2d average	36.7767	0.22911	36.6981	0.218645	0.00894041		36.7839	0.257458	36.6907	0.183238	0.00205977		36.7252	0.19139	36.7423	0.246151	0.5582		36.7682	0.245719	36.7032	0.201548	0.0304106		36.7386	0.225927	36.7332	0.22833	0.85744		36.7301	0.190658	36.7417	0.259249	0.700965		36.7424	0.211498	36.7304	0.23926	0.688364		36.7784	0.253255	36.6937	0.188636	0.00462563		36.7506
Skin temperature (°C)
Pre 1d max	34.4872	0.692235	34.5587	0.672532	0.393176		34.5339	0.707324	34.5181	0.660753	0.85092		34.5317	0.684114	34.5213	0.68182	0.903557		34.4912	0.69809	34.5606	0.664677	0.405025		34.5695	0.673755	34.485	0.688333	0.310854		34.5176	0.600602	34.5333	0.758027	0.850975		34.578	0.679383	34.484	0.682483	0.263029		34.494	0.692903	34.5563	0.67111	0.455335		34.5015
Pre 1d min	31.2696	0.789469	31.2811	0.920728	0.912288		31.271	0.899663	31.2799	0.828309	0.933368		31.2442	0.794865	31.2957	0.901352	0.624303		31.2816	0.854461	31.2697	0.869758	0.909998		31.3383	0.860061	31.2186	0.859863	0.256035		31.2676	0.894914	31.2841	0.826732	0.875905		31.3254	0.839636	31.2367	0.877261	0.400433		31.2654	0.861996	31.2859	0.86198	0.845715		31.1583
Pre 1d average	33.1895	0.664629	33.3	0.682394	0.18109		33.2737	0.661283	33.2267	0.688457	0.569342		33.2373	0.654879	33.2555	0.68962	0.828637		33.1997	0.646408	33.2987	0.702493	0.231568		33.3107	0.644216	33.1915	0.699721	0.14757		33.228	0.689868	33.2695	0.661645	0.614974		33.3276	0.678412	33.1862	0.668283	0.0893917		33.2487	0.639434	33.2482	0.711009	0.995614		33.2063
Surg max	35.0659	0.845438	35.1755	0.828474	0.281956		35.1468	0.814846	35.1041	0.857054	0.674408		35.033	0.922562	35.184	0.771236	0.145002		35.0787	0.887895	35.1684	0.783128	0.377694		35.1067	0.900348	35.1401	0.772073	0.742423		35.1757	0.807694	35.0713	0.864776	0.304397		35.2184	0.801348	35.0429	0.860312	0.0829192		35.1439	0.831893	35.1023	0.844543	0.682601		35.1
Surg min	30.7698	1.18497	30.9951	1.17061	0.116427		30.9306	1.19179	30.8527	1.17412	0.589083		30.8073	1.20805	30.9423	1.16258	0.360233		30.8088	1.20864	30.9676	1.15097	0.268091		30.9526	1.16304	30.8248	1.19864	0.373042		30.8963	1.22918	30.8801	1.13456	0.910292		31.0128	1.18764	30.7823	1.16829	0.109239		30.8612	1.16049	30.9165	1.20511	0.699918		30.9448
Surg average	33.3743	0.914591	33.5385	0.79893	0.117801		33.4361	0.837004	33.4813	0.877636	0.664812		33.4014	0.930859	33.5003	0.806281	0.366712		33.3909	0.900243	33.5304	0.811041	0.180403		33.4505	0.917935	33.4706	0.797967	0.84756		33.454	0.853983	33.4674	0.865249	0.897838		33.5026	0.891535	33.425	0.82995	0.460439		33.4095	0.851139	33.5141	0.865228	0.315729		33.4387
Post 1d max	35.7008	0.825146	35.5966	0.794286	0.290151		35.6411	0.785127	35.649	0.831119	0.936111		35.6982	0.743239	35.6104	0.850451	0.368003		35.7819	0.749427	35.5059	0.846041	0.00470684		35.7341	0.808904	35.5624	0.803256	0.0798244		35.5496	0.732019	35.7448	0.873638	0.0461573		35.6752	0.766516	35.6217	0.843198	0.58422		35.6964	0.764009	35.5933	0.852407	0.294198		35.6193
Post 1d min	31.6953	1.17606	31.4421	1.24726	0.0855407		31.5306	1.21897	31.5859	1.22215	0.709817		31.5541	1.20926	31.5652	1.22873	0.94115		31.5913	1.18571	31.5296	1.25532	0.676912		31.6902	1.23312	31.4397	1.19689	0.0901259		31.5022	1.20581	31.6216	1.23364	0.419273		31.6876	1.12462	31.4599	1.28353	0.119763		31.5703	1.19674	31.5511	1.24528	0.896899		31.64
Post 1d average	34.0801	0.824547	33.9522	0.77871	0.190273		34.0361	0.799372	33.9923	0.805603	0.653997		33.9395	0.838604	34.0605	0.774866	0.230444		34.0471	0.790528	33.9765	0.814156	0.468424		34.0412	0.860646	33.985	0.744165	0.56567		33.9151	0.820794	34.1129	0.771367	0.0410341		34.035	0.780736	33.994	0.819943	0.673296		33.9768	0.837653	34.0483	0.764418	0.461787		34.0605
Post 2d max	35.7706	0.829134	35.6534	0.873512	0.300637		35.7455	0.809761	35.6761	0.893236	0.539993		35.7605	0.75292	35.6787	0.909302	0.464751		35.6658	0.809548	35.754	0.895428	0.437293		35.682	0.877931	35.7362	0.830652	0.633422		35.74	0.843115	35.6786	0.864977	0.588591		35.7563	0.821007	35.671	0.879465	0.451128		35.6708	0.818937	35.7482	0.886699	0.494865		35.6616
Post 2d min	32.0835	1.8184	32.4229	1.89558	0.170013		32.0809	1.66119	32.4282	2.02658	0.160802		32.2733	1.97796	32.2518	1.79577	0.934615		32.0553	1.79395	32.4664	1.91515	0.0965564		32.2955	1.9931	32.2259	1.73657	0.779635		32.1757	1.9248	32.3464	1.801	0.490621		32.3155	1.85349	32.2137	1.87635	0.682373		31.9956	1.63229	32.5219	2.03925	0.0329647		32.0929
Post 2d average	34.1343	1.14801	34.3598	1.17106	0.144515		34.1318	1.08681	34.3641	1.22426	0.131535		34.2993	1.17046	34.2224	1.1616	0.630821		34.1801	1.12408	34.3235	1.20163	0.354068		34.269	1.2494	34.2348	1.07902	0.825207		34.2655	1.17147	34.2372	1.15928	0.854927		34.2878	1.20042	34.2214	1.13495	0.670997		34.1514	1.03402	34.3507	1.27489	0.19741		34.1777
HR (bpm)
Pre 1d max	98.528	16.025	95.4056	16.4622	0.117351		99.5484	17.2638	94.5486	15.1107	0.0129527		101.846	16.6388	93.7012	15.3164	7.96683e-05		97.7794	16.5156	95.9167	16.0914	0.350528		98.0156	15.9225	95.8071	16.6322	0.267884		98.6103	16.4074	95.0606	16.0604	0.0746256		100.169	16.1776	94.26	15.98	0.00312087		100.391	17.0742	93.3852	14.7633	0.000386872		98.1288
Pre 1d min	65.312	11.8406	65.3706	12.2989	0.968351		63.5887	11.2192	66.8542	12.5915	0.0256042		64.5577	11.995	65.8415	12.119	0.396033		65.1103	11.6216	65.5833	12.5449	0.749229		66.4922	12.404	64.2929	11.6918	0.137406		64.4779	12.503	66.2348	11.5757	0.233483		63.3475	12.1073	66.9133	11.8361	0.0163601		63.1955	12.2242	67.4593	11.5647	0.00365825		64.4091
Pre 1d average	75.861	8.99445	75.0016	10.2474	0.465305		75.1205	9.62392	75.6453	9.74554	0.658488		75.8661	9.84074	75.1085	9.58687	0.535711		75.2046	9.18006	75.6064	10.1907	0.735022		76.6132	9.5734	74.2955	9.66837	0.0498463		75.3352	10.1526	75.4717	9.19493	0.908178		75.2431	9.6062	75.5278	9.75886	0.811188		75.4028	10.0956	75.4021	9.27948	0.999574		75.528
Surg max	100.155	20.1864	96.3077	18.0988	0.100548		101.355	20.0111	95.4324	18.0808	0.0117023		103.523	18.9222	94.5276	18.5463	0.000140547		99.0588	20.2008	97.2059	18.1259	0.426629		99.437	20.023	96.8467	18.2905	0.266498		100.831	19.4957	95.4338	18.5363	0.0200319		102.352	19.8166	94.5442	17.9162	0.000745875		103.532	19.8477	92.4887	16.748	1.31601e-06		100.858
Surg min	60.9612	9.38699	62.4056	10.6184	0.234831		61.1452	10.2431	62.2027	9.91457	0.390298		60.2569	10.4069	62.6994	9.7323	0.0528725		60.9265	10.5974	62.5147	9.4665	0.193546		62.0444	9.59312	61.4015	10.5269	0.598869		60.1544	8.945	63.2868	10.8736	0.010013		60.112	9.42305	63.0884	10.41	0.0139831		60.1655	10.5409	63.3459	9.29732	0.00873008		61.5149
Surg average	74.815	7.76496	74.305	8.49854	0.60541		74.9182	8.18262	74.2357	8.13342	0.492702		74.7903	7.36576	74.3841	8.64994	0.678317		74.1305	8.29251	74.9632	8.00963	0.400359		74.897	7.83804	74.2019	8.45673	0.48256		74.0328	6.63129	75.061	9.42139	0.298935		74.7036	7.70057	74.4136	8.53382	0.768623		74.5927	8.08354	74.499	8.24498	0.924758		75.0172
Post 1d max	108.594	19.9765	104.993	18.1401	0.122046		109.677	19.9534	104.188	17.9971	0.0187592		110.826	19.6039	103.927	18.256	0.0037902		108.297	21.181	105.03	16.5619	0.157389		107.182	19.9931	106.213	18.2286	0.676578		108.712	18.8458	104.575	19.1486	0.0731801		110.182	20.4096	103.895	17.5103	0.00763782		111.167	19.9925	102.096	16.9665	6.8683e-05		107.956
Post 1d min	65.9531	10.4737	64.4414	10.2861	0.231155		64.4274	10.4642	65.7517	10.3113	0.295599		64.5963	10.1326	65.5183	10.5606	0.469823		64.0797	9.70519	66.2444	10.9609	0.0854591		65.3939	10.1446	64.922	10.6322	0.707728		64.554	10.7886	65.7687	9.94716	0.334079		64.2645	9.62702	65.8553	10.9275	0.202661		63.7681	10.3862	66.563	10.2255	0.0258763		64.7556
Post 1d average	81.9792	9.73821	81.5622	8.61536	0.709775		83.1661	9.73534	80.5856	8.47719	0.0216508		82.7182	8.894	81.1194	9.27871	0.154143		81.3557	9.16025	82.1687	9.14359	0.463706		81.7466	9.79085	81.7682	8.52982	0.984578		82.0394	8.92905	81.4656	9.38684	0.605512		81.9477	8.85115	81.6065	9.39738	0.758463		82.2876	9.08329	81.2161	9.20828	0.334029		81.6619
Post 2d max	105.826	15.6884	102.432	18.6724	0.141302		106.582	16.0117	101.692	18.2716	0.0328298		105.907	17.1036	102.936	17.4623	0.209482		106.763	17.1961	101.336	17.1499	0.0181187		105.703	17.2851	102.491	17.3398	0.163772		104.809	17.5404	103.295	17.1961	0.512046		106.544	16.9334	102	17.4882	0.0486163		107.239	16.6349	100.912	17.5396	0.00574853		106.402
Post 2d min	68.4954	10.3946	66.6017	10.7736	0.179166		67.6364	11.3135	67.3932	9.9559	0.863984		65.9302	10.996	68.4752	10.2919	0.0849488		67.4474	10.862	67.5752	10.4024	0.927912		68.4324	9.84574	66.6293	11.2695	0.200029		66.3043	10.5375	68.75	10.5928	0.082595		66.0291	10.1648	68.7419	10.8574	0.0535514		67.2655	11.1444	67.7544	10.1009	0.729506		67.5714
Post 2d average	84.8952	9.4635	82.1027	10.7657	0.0387348		84.6834	10.2669	82.278	10.1101	0.0769025		83.617	10.5646	83.3379	10.0653	0.844405		84.3911	10.2503	82.4878	10.1754	0.161727		84.4865	10.1866	82.4457	10.2252	0.133457		83.0769	10.1587	83.8202	10.3447	0.58556		83.7595	9.21644	83.1812	11.04	0.667509		84.6996	10.2455	82.1987	10.1157	0.0655607		84.2162
Oxygen saturation (%)
Pre 1d max	99.8327	0.509322	99.7921	0.614282	0.554587		99.859	0.449026	99.7698	0.650604	0.199928		99.7718	0.632899	99.8359	0.521561	0.389038		99.7949	0.640029	99.8277	0.482407	0.634675		99.7573	0.657726	99.8601	0.466211	0.138541		99.7951	0.49576	99.8274	0.633719	0.643418		99.8128	0.489858	99.8097	0.622742	0.963302		99.8353	0.472191	99.7872	0.648035	0.487791		99.8062
Pre 1d min	89.4606	4.49981	89.4561	4.40934	0.993347		89.8735	4.31487	89.1006	4.53561	0.154468		90.1166	3.95279	89.0407	4.6921	0.0532221		89.7689	4.68214	89.1381	4.17682	0.245223		89.6573	4.22462	89.2761	4.64204	0.482162		89.5715	4.38256	89.3415	4.51894	0.672845		89.583	4.33095	89.3601	4.54192	0.682616		89.9645	4.31178	88.9594	4.53003	0.0638935		90.0347
Pre 1d average	96.5363	1.62686	96.532	1.62675	0.982826		96.6858	1.57141	96.4033	1.66183	0.154283		96.5375	1.59454	96.5318	1.64685	0.977678		96.8623	1.57242	96.1958	1.61203	0.000712739		96.5668	1.57152	96.5041	1.67515	0.752057		96.6186	1.57916	96.4469	1.66997	0.388175		96.6447	1.5397	96.4469	1.68692	0.31782		96.4905	1.62844	96.577	1.62403	0.663608		96.6167
Surg max	99.7976	0.654681	99.8342	0.555867	0.621559		99.8177	0.607743	99.8161	0.602707	0.98204		99.8	0.634446	99.8281	0.584284	0.712223		99.8478	0.592388	99.7859	0.615801	0.398877		99.8719	0.538634	99.7626	0.659426	0.135599		99.8496	0.607993	99.784	0.600203	0.371429		99.8004	0.693184	99.8308	0.518057	0.686633		99.8307	0.602435	99.8023	0.607341	0.699151		99.8737
Surg min	89.1047	3.83249	88.5071	4.08759	0.214575		89.1297	4.1492	88.5064	3.80932	0.201474		89.5122	3.6294	88.3079	4.12723	0.0140119		89.4296	3.83357	88.1514	4.02011	0.00773688		88.9618	3.94283	88.6218	4.00905	0.48128		88.9811	3.81396	88.5999	4.13051	0.429828		89.0362	3.75151	88.5816	4.15271	0.344003		89.3377	3.58889	88.2186	4.2767	0.0199372		88.7669
Surg average	96.3379	1.45773	96.385	1.68751	0.806757		96.4285	1.57763	96.3074	1.5852	0.529752		96.5058	1.32007	96.2669	1.72954	0.22244		96.5988	1.56518	96.1265	1.56495	0.0134206		96.4125	1.5772	96.3135	1.58698	0.606219		96.3371	1.44462	96.3882	1.70968	0.78995		96.5864	1.46029	96.1724	1.65627	0.029339		96.4807	1.46368	96.2392	1.68978	0.209746		96.42
Post 1d max	99.8408	0.558766	99.9051	0.419734	0.279885		99.8381	0.622419	99.9056	0.342316	0.257324		99.8486	0.494032	99.8924	0.488001	0.471539		99.8238	0.626585	99.9272	0.283716	0.0814374		99.8317	0.570376	99.9155	0.398263	0.158321		99.8663	0.507168	99.884	0.473231	0.765782		99.7967	0.679709	99.9372	0.237696	0.0182803		99.9406	0.290426	99.8079	0.6262	0.0249663		99.9174
Post 1d min	87.3763	4.38696	88.8049	4.17298	0.00643015		87.954	3.85632	88.2858	4.68889	0.528945		87.65	4.12478	88.4575	4.43792	0.125707		87.4958	4.52212	88.7886	4.02867	0.0131838		87.863	4.37732	88.3899	4.27743	0.315843		87.935	4.1549	88.3426	4.503	0.438148		87.8859	3.98181	88.3335	4.58505	0.389181		88.087	4.09846	88.1843	4.56185	0.853114		88.107
Post 1d average	96.0506	1.5521	96.5394	1.56841	0.0102959		96.1481	1.44275	96.4452	1.67335	0.121282		96.0851	1.55153	96.4599	1.58064	0.0535987		96.2151	1.58078	96.4076	1.57296	0.314164		96.3208	1.64776	96.3004	1.51354	0.915084		96.3422	1.48383	96.2772	1.67307	0.73478		96.1749	1.482	96.418	1.64554	0.200912		96.2638	1.44488	96.3578	1.70558	0.623275		96.2612
Post 2d max	99.9079	0.313059	99.8097	0.664099	0.161325		99.9011	0.320119	99.8153	0.663997	0.220916		99.8002	0.627548	99.8914	0.453653	0.206579		99.8732	0.477783	99.8404	0.573793	0.641254		99.9366	0.257945	99.7806	0.68545	0.025441		99.8184	0.640875	99.8963	0.374457	0.266282		99.8772	0.442937	99.84	0.588792	0.588113		99.8527	0.481903	99.8611	0.570025	0.90467		99.8329
Post 2d min	88.075	4.21056	87.5884	4.30705	0.390441		87.9462	4.18583	87.7054	4.34053	0.670904		87.6898	4.02946	87.9028	4.40457	0.709687		87.9296	4.1132	87.7136	4.41602	0.703466		87.9441	4.31841	87.7053	4.21589	0.674031		87.772	4.10026	87.8735	4.43308	0.858153		87.6774	4.04024	87.9423	4.44443	0.638901		87.5464	3.9975	88.0954	4.50339	0.332352		87.877
Post 2d average	96.0597	1.65213	96.059	1.62265	0.997284		96.2275	1.58988	95.9012	1.66425	0.132209		95.9217	1.40036	96.1433	1.75976	0.322623		96.086	1.64242	96.0325	1.6308	0.805753		96.0295	1.60421	96.0878	1.66701	0.788564		96.0093	1.54924	96.1107	1.7207	0.641495		96.0024	1.64005	96.1066	1.6327	0.633504		95.9325	1.46303	96.1851	1.78365	0.244821		96.0776
Sleep quality score
Pre 1d	74.832	6.54604	77.3077	7.97375	0.006302		74.4516	7.86508	77.6181	6.7285	0.000531357		75.1442	7.11544	76.7927	7.57901	0.0728974		75.8382	7.83461	76.4773	7.00977	0.481951		75.7031	7.03463	76.5643	7.78137	0.342209		75.8603	7.56618	76.4545	7.30927	0.513688		75.4831	7.7291	76.68	7.17314	0.195243		74.9474	7.34261	77.3407	7.35574	0.00815473		76.1818
Surg	78.3636	6.25566	78.9928	6.21533	0.417926		78.7778	5.75223	78.6364	6.61469	0.855925		78.2115	6.73734	79.0256	5.86729	0.316462		79.0833	5.87665	78.3047	6.5743	0.315465		78.4651	6.68142	78.9313	5.76754	0.547819		78.1181	6.63757	79.2556	5.78485	0.142724		78.875	6.74202	78.55	5.77557	0.679445		79.4846	6.09643	77.9154	6.28649	0.042055		79.2344
Post 1d	77.7131	6.51949	78.125	5.81879	0.599293		76.9746	6.03616	78.7727	6.17133	0.020797		78.1717	5.11309	77.7616	6.77319	0.60775		78.2868	5.94269	77.5372	6.38885	0.338539		78.2049	6.03425	77.6562	6.29265	0.482243		78.2857	5.95161	77.5565	6.37105	0.350755		77.6429	6.19191	78.1522	6.15007	0.517149		78.1654	5.32106	77.6748	6.93707	0.530214		77.9365
Shallow sleep duration (min)
Pre 1d	245.656	74.9444	246.462	70.5091	0.928174		245.105	72.3603	246.931	72.8162	0.83746		254.327	72.9896	240.86	71.8807	0.140161		242.941	70.0083	249.326	75.0612	0.472414		256.203	71.9854	236.836	71.9355	0.0286196		249.949	70.2471	242.106	74.7601	0.377262		237.712	70.7491	252.673	73.368	0.0921046		244.331	71.4473	247.815	73.6992	0.694681		247.098
Surg	250.05	69.479	238.194	61.6166	0.149441		253.222	68.0325	235.93	62.5832	0.0356055		236.115	68.7628	248.776	63.0046	0.134246		250.652	67.8145	236.555	62.5536	0.0825253		240.372	61.9889	247	68.9254	0.415537		247.756	64.1053	239.85	66.8811	0.331332		237.783	67.3818	248.793	63.7088	0.179291		241.046	63.1668	246.377	67.9569	0.512992		243.281
Post 1d	249.5	63.9459	251.734	62.8165	0.780825		249.915	67.1784	251.295	59.7763	0.864544		246.859	63.2049	253.126	63.3707	0.444555		248.38	58.5497	253.058	68.0724	0.561917		249.648	61.7591	251.594	64.8723	0.808201		248.976	67.2663	252.339	59.1209	0.67486		243.911	66.4204	256.109	60.2505	0.133729		247.551	66.1817	253.837	60.1822	0.432516		253.421
Deep sleep duration (min)
Pre 1d	127.856	49.3854	137.615	52.4304	0.118054		124.137	50.4568	140.75	50.701	0.00779745		133.452	52.3659	132.817	50.5586	0.922013		133.801	51.775	132.303	50.7268	0.811045		132.867	49.5751	133.243	52.7647	0.952131		136.632	51.3438	129.386	50.9247	0.247155		131.89	50.7571	133.987	51.6449	0.739297		128.925	48.9108	137.141	53.1701	0.189039		135.636
Surg	139.116	49.2726	144.935	48.7643	0.340738		146.615	48.0553	138.636	49.6259	0.190565		139.115	48.7837	144.301	49.1791	0.403485		145.727	47.1227	138.617	50.7818	0.243342		143.907	51.4905	140.573	46.5418	0.584493		141.882	51.9329	142.556	46.2068	0.912136		139.25	50.7697	144.779	47.4515	0.36791		149.1	48.2284	135.354	48.97	0.023405		143.68
Post 1d	138.418	49.1207	141.883	48.852	0.576691		136.636	48.8018	143.371	48.9832	0.277875		140.636	46.5354	139.901	50.5658	0.906096		141.341	45.6182	138.967	52.3663	0.703417		142.213	46.4271	138.266	51.2831	0.523694		139.294	44.543	141.105	53.1584	0.770397		141.554	45.4465	139.087	51.698	0.688656		145.354	48.1759	134.862	49.2964	0.0901257		142.468
Dreaming duration (min)
Pre 1d	94.96	37.7612	88.5594	39.4268	0.176236		90.6371	38.7284	92.3264	38.8293	0.722419		94.4327	35.8908	89.7134	40.4107	0.319105		89.9926	36.3521	93.1439	41.0935	0.507146		90.6953	40.2843	92.3214	37.3593	0.732857		88.8676	38.06	94.303	39.3405	0.251572		86.7712	37.9132	95.3	39.0576	0.0724137		92.7594	36.839	90.3481	40.5883	0.610903		90.1061
Surg	95.6446	42.0822	87.5755	37.8959	0.107632		88.7863	40.7947	93.4126	39.4039	0.356531		90.4327	39.3848	91.9295	40.5601	0.767016		89.8409	35.9724	92.8672	43.9033	0.543204		90.5271	37.4243	92.1221	42.5589	0.748444		92.1181	39.5181	90.5789	40.6368	0.757103		94.2833	41.9766	88.8	38.2418	0.27511		91.1231	39.5239	91.5385	40.6704	0.933509		92.9609
Post 1d	89.7377	34.7971	85.8281	40.2528	0.411483		88.3136	40.188	87.2197	35.4044	0.820478		84.9697	34.6827	89.5497	39.5057	0.335148		89.5426	37.5593	85.8099	37.8377	0.434798		87.4918	38.9168	87.9688	36.5836	0.920638		88.3016	36.612	87.1613	38.8458	0.811483		88.3839	36.0983	87.2101	39.0129	0.805456		87.4567	37.7294	88.0244	37.7504	0.905447		87.7857
Awake duration (min)
Pre 1d	47.192	43.892	52.4336	47.2994	0.347793		52.25	49.8707	48.0417	41.922	0.459467		52.7019	45.0701	48.2683	46.2011	0.437896		50.3382	44.7154	49.6288	46.9241	0.899321		53.6172	45.4632	46.6714	45.8873	0.214701		50.1176	50.2642	49.8561	40.7306	0.962651		45.5678	38.2351	53.4667	50.7158	0.160821		49.3534	41.6797	50.6148	49.5495	0.821644		46.9015
Surg	42.876	37.4238	46.8058	40.8722	0.419239		44.3932	39.7633	45.4545	39.012	0.829206		51.4712	46.6676	40.6474	32.919	0.0419367		45.2803	41.6363	44.6641	36.852	0.899461		47.2481	38.1314	42.7405	40.3985	0.355657		47.5669	42.9258	42.5038	35.4368	0.301888		48.4583	40.4096	41.9929	38.1758	0.1883		41.8231	33.4561	48.1308	44.2527	0.196		41.3984
Post 1d	48.7295	40.5697	46.625	46.2343	0.702042		44.4068	42.6573	50.553	44.1765	0.264516		44.6768	45.8733	49.6026	41.891	0.391346		43.6977	40.6545	51.8678	46.1142	0.139622		51.8033	45.8652	43.6953	40.8823	0.142065		50.627	45.6538	44.629	41.1348	0.276048		47.0268	41.9681	48.1594	44.829	0.837118		47.6535	41.9023	47.6504	45.2385	0.999547		44.119
Total sleep duration (min)
Pre 1d	548.56	142.711	556.077	136.57	0.66112		538.54	150.593	564.653	127.997	0.130805		564.346	143.982	545.104	136.09	0.277432		542.993	142.053	562.439	136.146	0.253516		567.391	146.004	539.021	131.854	0.0973677		553.728	138.153	551.379	140.899	0.890525		536.136	133.651	565.5	142.622	0.084224		549.94	150.283	555.163	127.976	0.759763		555.485
Surg	563.876	125.179	558.309	122.835	0.718555		579.034	123.239	546.063	122.556	0.0324038		544.962	131.033	571.526	117.832	0.0971506		573.167	130.862	548.25	115.044	0.103937		558.969	130.562	562.802	117.069	0.803504		567.102	126.4	554.977	121.291	0.431093		554.667	121.934	566.243	125.424	0.452073		568.985	120.599	552.815	126.717	0.292927		564.516
Post 1d	542.057	98.1452	565.25	133.099	0.119572		544.966	106.031	561.947	127.082	0.250812		545.818	105.809	559.252	124.927	0.36214		551.093	114.847	556.959	121.056	0.695047		545.73	114.44	561.75	120.637	0.282286		550.667	106.424	557.25	128.485	0.659734		544.598	107.647	561.507	125.129	0.252052		552.165	113.812	555.756	122.007	0.810186		555.714
Daytime sleep duration (min)
Pre 1d	80.088	67.631	83.4406	69.6968	0.690135		78.6613	74.8324	84.6458	62.9426	0.483347		82.1346	71.0821	81.7134	67.2542	0.961552		76.2574	71.9791	87.6667	64.7692	0.17345		87.625	73.6875	76.6214	63.4737	0.193403		78.2794	68.6651	85.5833	68.6634	0.384763		79.7627	69.3345	83.54	68.2628	0.656156		83.9248	75.0224	79.8593	61.9132	0.629176		82.6439
Surg	79.0661	63.8012	87.6043	65.4378	0.288535		90.4103	69.5755	78.0839	60.0947	0.132387		79.2981	61.1915	86.5192	66.9709	0.370444		86.947	70.4972	80.2109	58.1959	0.400987		84.1628	69.4927	83.1069	59.8655	0.895739		85.3465	67.5322	81.9925	62.0821	0.677495		83.35	61.291	83.8714	67.6995	0.9481		87.7154	64.7369	79.5462	64.6492	0.309596		84.5938
Post 1d	64.4016	54.352	85.8047	74.2038	0.0101256		70.1017	52.9372	80.0606	75.7305	0.234536		73.3535	56.6632	76.6755	71.6493	0.683944		71.8295	62.4304	79.124	69.7104	0.385421		66.377	59.6618	83.9219	70.7342	0.0347178		74.0952	60.099	76.6452	71.7641	0.760796		70.75	60.2724	79.1014	70.3383	0.31318		71.8031	58.66	79.0325	72.9092	0.387806		72.0397
Step counts (steps)
surg	1039.31	834.83	1246.76	1283.51	0.119541		1041.85	834.134	1237.63	1272.12	0.142931		1208.19	1096.87	1108.37	1098.45	0.463041		1142.79	1078.22	1153.96	1119.21	0.933311		1144.82	965.775	1151.88	1215.91	0.957759		1048.93	766.804	1247.82	1344.37	0.135146		1143.21	1071.76	1152.77	1121.44	0.942837		1031.36	780.666	1270.67	1342.94	0.0720096		1088.07
Post 1d	2682.67	2259.63	2715.97	2305.52	0.9073		2862.34	2168.2	2566.14	2367.45	0.297683		2725.1	2036.63	2684.24	2431.36	0.884688		2586.8	2231.78	2813.92	2329.88	0.426512		2525.6	1983.45	2859.47	2516.29	0.24262		2844.62	2302.93	2551.52	2254.98	0.304503		2621.34	2110.22	2761.82	2408.8	0.619972		2703.12	2118.48	2697.59	2438.68	0.98456		2676.89
Exercise distance (meter)
surg	649.845	520.579	733.601	649.588	0.239677		633.097	479.421	744.804	669.908	0.12157		731.706	598.389	668.583	588.738	0.39174		680.176	563.403	707.581	621.706	0.703573		702.896	586.463	684.993	600.082	0.803666		665.14	504.572	722.618	669.375	0.424617		688.568	566.151	698.395	615.614	0.891108		639.216	494.094	751.008	677.249	0.119921		679.209
Post 1d	1574.56	1261.73	1616.12	1289.97	0.794852		1724.02	1250.97	1491.1	1288.55	0.144768		1651.24	1177.87	1561.06	1336.22	0.570983		1545.98	1260.22	1647.3	1291.54	0.525806		1508.43	1150.07	1676.96	1377.43	0.29154		1694.68	1306.12	1495.49	1238.03	0.211511		1574.46	1260.89	1613.9	1289.08	0.806002		1632.73	1241.52	1560.55	1310.5	0.651426		1640.27
Calories consumption (cal)
surg	26.1473	23.1173	29.965	29.5486	0.234111		25.4919	22.4345	30.3851	29.7213	0.132678		29.8624	27.0012	27.0123	26.5397	0.391263		28.6471	28.4132	27.6618	24.9922	0.761631		28.6074	27.0886	27.708	26.4286	0.78191		25.7426	20.3248	30.5662	31.7426	0.136763		28.24	26.9418	28.0816	26.6081	0.961284		25.5468	22.3857	30.8797	30.4372	0.0998773		26.2537
Post 1d	66.025	52.2868	69.9481	59.1833	0.574606		73.2609	56.5203	63.8643	55.3547	0.183675		66.2772	47.2618	69.2987	61.1301	0.674159		65.0703	55.0456	71.1575	56.9388	0.386312		65.0496	51.2354	70.8582	59.9822	0.408992		72.313	58.1174	63.6532	53.4805	0.216489		62.8053	46.9802	72.3169	62.0442	0.178137		68.9843	52.2376	67.2266	59.6346	0.802574		67.2937
[truncated: 4 more columns]
